# Supplementary material for: HPRT1 Promotes Chemoresistance in Oral Squamous Cell Carcinoma via Activating MMP1/PI3K/Akt Signaling Pathway
Source: Cancers (Basel). 2022 Feb 9;14(4):855. doi: 10.3390/cancers14040855 (PMC8870334; doi:10.3390/cancers14040855)
Supplement: Supplementary file 1 [file cancers-14-00855-s001.zip]

Archive with 1 entries (1 files):
- cancers-1561954-supplementary.pdf
